# Supplementary material for: Serum miRNA and Metabolomic Signatures of Residential Radon Exposure in Chiang Mai, Thailand
Source: Toxics. 2025 Nov 26;13(12):1021. doi: 10.3390/toxics13121021 (PMC12737089; doi:10.3390/toxics13121021)
Supplement: Supplementary file 1 [file toxics-13-01021-s001.zip]

Archive with 1 entries (1 files):
- toxics-3928625-supplementary.pdf
